# Supplementary material for: A Potential Role of CD82/KAI1 during Uterine Decidualization in Mice
Source: Curr Issues Mol Biol. 2024 Feb 27;46(3):1799–809. doi: 10.3390/cimb46030118 (PMC10969677; doi:10.3390/cimb46030118)
Supplement: Supplementary file 1 [file cimb-46-00118-s001.zip]

Archive with 1 entries (1 files):
- cimb-2882116-supplementary.pdf
